# Supplementary material for: The Influence of Microfungi on the Mycelial Growth of Ectomycorrhizal Fungus Tricholoma matsutake
Source: Microorganisms. 2019 Jun 7;7(6):169. doi: 10.3390/microorganisms7060169 (PMC6617177; doi:10.3390/microorganisms7060169)
Supplement: Supplementary file 1 [file microorganisms-07-00169-s001.zip]

Archive with 2 entries (2 files):
- Table S1.pdf
- Figure S1.pdf
